# Supplementary material for: Small Moving Vehicle Detection in a Satellite Video of an Urban Area
Source: Sensors (Basel). 2016 Sep 21;16(9):1528. doi: 10.3390/s16091528 (PMC5038801; doi:10.3390/s16091528)
Supplement: Supplementary file 1 [file sensors-16-01528-s001.zip]

Archive with 1 entries (1 files):
- Supplementary material-Small Moving Vehicles Detection in Satellite Video.mp4
